# Supplementary material for: Heat Shock Protein 70 Genes Are Involved in the Thermal Tolerance of Hippodamia variegata
Source: Insects. 2024 Sep 8;15(9):678. doi: 10.3390/insects15090678 (PMC11431981; doi:10.3390/insects15090678)
Supplement: Supplementary file 1 [file insects-15-00678-s001.zip]

Archive with 1 entries (1 files):
- insects-3147808-supplementary.pdf
